# Supplementary material for: High-Strength, Degradable and Recyclable Epoxy Resin Based on Imine Bonds for Its Carbon-Fiber-Reinforced Composites
Source: Materials (Basel). 2023 Feb 15;16(4):1604. doi: 10.3390/ma16041604 (PMC9963643; doi:10.3390/ma16041604)
Supplement: Supplementary file 1 [file materials-16-01604-s001.zip]

Archive with 1 entries (1 files):
- materials-2058581-supplementary.pdf
